# Supplementary material for: Association between Sedentary Behavior during Leisure Time and Excessive Weight in Chinese Children, Adolescents, and Adults
Source: Nutrients. 2023 Jan 13;15(2):424. doi: 10.3390/nu15020424 (PMC9867297; doi:10.3390/nu15020424)
Supplement: Supplementary file 1 [file nutrients-15-00424-s001.zip]

Archive with 1 entries (1 files):
- nutrients-2116899-supplementary.pdf
